# Supplementary material for: Alexithymia and attachment dimensions in relation to parental burnout: A structural equation modelling approach
Source: PLoS One. 2025 Nov 5;20(11):e0334647. doi: 10.1371/journal.pone.0334647 (PMC12588487; doi:10.1371/journal.pone.0334647)
Supplement: S1 Data — (XLSX) [file pone.0334647.s002.xlsx]

## Sheet: PlosOne2025ok
gender 1F 2M	Mother_AV	Mother_ANX	Father_AV	Father_ANX	PBA_Exhaustion	PBA_Contrast	PBA_Saturation	PBA_Distancing	DIF	DDF	EOT
2	6.66667	6	4	4	32	31	14	6	30	22	28
2	5.33333	1	2.33333	1	43	22	9	5	32	23	25
2	5.16667	3	5.67	1.33333	36	16	15	8	30	24	23
2	#NULL!	#NULL!	#NULL!	#NULL!	36	22	22	14	26	20	29
2	3.16667	6.33	6	4	5	5	1	0	27	20	27
2	#NULL!	#NULL!	#NULL!	#NULL!	54	0	30	12	29	21	24
2	3.33333	4	4	3.66667	20	18	4	8	30	23	20
2	3.33333	3	3.66667	6.33333	37	18	#NULL!	#NULL!	26	20	27
2	4	4	3.66667	5.33333	24	17	10	11	26	20	26
2	#NULL!	#NULL!	#NULL!	#NULL!	42	26	16	9	28	20	24
2	2.83333	5.67	3.66667	3	20	5	5	6	23	23	25
2	#NULL!	#NULL!	#NULL!	#NULL!	45	31	21	11	27	25	19
2	4	4	5	4	44	4	4	9	28	19	23
2	2	6	3.5	6	13	8	3	2	25	22	23
2	4.83333	2.66667	6	1	22	25	16	9	27	18	23
2	3.33333	1	3.67	2	33	3	5	6	23	17	28
2	3.33333	5	4	6	14	0	7	#NULL!	22	19	27
2	#NULL!	#NULL!	#NULL!	#NULL!	43	31	20	13	26	22	20
2	3.33333	1	3	1	15	16	5	11	21	20	26
2	2.66667	6	3.66667	5	13	4	4	14	25	19	23
2	4.66667	4	5	2.66667	32	16	13	10	20	20	26
2	3.5	3.33333	3.67	5	25	10	9	7	25	16	25
2	3.16667	2	2.66667	2	17	13	10	6	24	18	24
2	#NULL!	#NULL!	#NULL!	#NULL!	36	31	15	13	24	16	26
2	7	1	6	3.66667	40	24	17	9	21	20	24
2	2.83333	6.33	3.17	1	4	3	1	0	25	18	22
2	7	1	6.33	1	36	19	21	9	22	19	23
2	5.16667	1.33333	5	4	36	16	15	10	20	19	25
2	1.66667	6.33	4	3	16	6	4	5	21	17	26
2	1	1	3.83333	3.66667	33	10	7	9	22	21	20
2	3.66667	2	2	2	18	27	5	4	19	19	25
2	1.16667	6	3.5	6	16	4	2	1	22	20	21
2	2.83333	5.33	2.83333	4.67	10	7	3	0	23	17	23
2	2.83333	6	3	1	0	0	0	0	23	15	25
2	5.33333	3.66667	3.5	3	34	#NULL!	12	#NULL!	19	13	31
2	4	4	6.33	3.66667	25	10	15	11	21	13	28
2	3.16667	1	3.83333	2	8	6	5	3	23	16	23
2	1.66667	6	3.83	2	9	4	4	1	19	19	24
2	1.83333	6	2	1	0	1	0	0	23	16	23
2	4.66667	3.66667	6	2	28	18	15	9	20	18	23
2	3	6	2.66667	2	#NULL!	7	#NULL!	#NULL!	20	14	27
2	#NULL!	#NULL!	#NULL!	#NULL!	46	23	15	13	23	19	19
2	#NULL!	#NULL!	#NULL!	#NULL!	45	22	14	13	18	17	26
2	4.5	1	7	2.33333	29	19	11	10	19	15	26
2	3.83333	1.66667	2.16667	1	28	11	10	6	18	18	24
2	1	6	3.5	2	15	0	0	3	16	22	22
2	1	6	2	1	13	2	1	0	22	20	18
2	#NULL!	#NULL!	#NULL!	#NULL!	47	24	12	10	25	14	21
2	5.16667	4.33333	4.5	5	43	14	13	8	19	16	24
2	3.83333	4	4	4.66667	32	7	8	9	19	17	23
2	2.16667	2	4.16667	4.33333	25	7	5	3	19	18	22
2	2.83333	4.33333	4	3.33333	27	3	7	2	23	16	20
2	1	6	2.67	3	7	5	4	3	18	18	23
2	3	6.33	3	2	11	2	0	2	19	13	27
2	1	6	2	2	5	5	5	0	27	14	18
2	3.16667	5	3.67	2	5	1	1	0	20	18	21
2	2.66667	6	2.5	2	2	2	0	0	22	16	21
2	3.83333	6	5	5	2	0	1	0	14	14	31
2	4.66667	6.33	4.16667	5	2	1	0	0	15	17	27
2	5.5	3.66667	4.67	1.33333	34	20	14	12	24	14	20
2	3.5	2	3.33333	3.33333	31	15	11	#NULL!	26	15	17
2	4.16667	6	4	6.33333	27	17	15	7	15	21	22
2	3	7	3	7	26	6	5	6	23	15	20
2	3	6.66667	3.83333	2	21	10	6	5	18	17	23
2	1.16667	1	4	4	11	8	9	4	21	14	23
2	4.33333	1.33333	2.83333	1	6	6	4	2	26	18	14
2	4.83333	1	3.67	1	36	17	13	8	22	11	24
2	3	3	3.5	2	26	8	5	3	19	18	20
2	1.83333	1	4.66667	1	7	2	2	1	16	16	25
2	#NULL!	#NULL!	#NULL!	#NULL!	51	22	17	9	19	20	18
2	5.16667	5.33333	5.5	2	41	15	14	7	19	21	16
2	4.33333	3.33333	3.66667	3	27	18	19	4	20	13	23
2	2.83333	1.33333	3.66667	3	19	7	1	1	17	17	22
2	3.83333	1	4	1	0	0	0	0	16	16	24
2	#NULL!	#NULL!	#NULL!	#NULL!	39	22	20	13	21	14	21
2	1.33333	1	3.83333	2	22	3	0	5	16	15	24
2	2	2	2	2	1	0	2	2	15	14	26
2	1.66667	1	2	1	4	0	0	0	13	16	26
2	3	1.33333	2.5	1	30	1	3	7	11	12	31
2	6.5	1	7	1	24	10	2	4	17	14	23
2	2	4.66667	3.5	4	9	6	10	1	20	15	19
2	2.5	1	2.5	1	14	0	3	4	17	15	22
2	3	3	3.67	3	13	3	3	1	21	11	22
2	1.83333	3.33333	2	2.33333	2	0	0	0	20	12	22
2	6.16667	1	4	1	#NULL!	#NULL!	#NULL!	8	21	14	19
2	1	1	4.66667	1	23	6	3	5	19	16	18
2	1.66667	1	2.5	1	18	9	4	3	12	18	23
2	4.83333	2	6.66667	3	10	5	2	#NULL!	18	20	15
2	5.66667	4.66667	4.83333	5	8	4	8	4	21	12	20
2	1.16667	1	1	1	0	1	1	0	22	11	20
2	4	2.33333	7	1	0	0	0	0	20	13	20
2	#NULL!	#NULL!	#NULL!	#NULL!	47	19	16	15	18	17	18
2	5.16667	2	1.16667	1	31	18	14	12	15	20	17
2	3	6	4	5	25	5	6	7	18	19	15
2	2.83333	4.33333	2	4	27	5	5	4	11	16	25
2	4.66667	4	4	3.66667	9	17	7	2	12	18	22
2	1.16667	1	3.83333	1	11	0	6	4	23	6	23
2	1	1	1	1	6	0	0	0	19	14	19
2	2	2	2	1.66667	0	0	0	0	18	13	21
2	4.16667	3	3.66667	2.66667	46	6	11	0	22	12	17
2	2.66667	1	4.33333	4	27	7	5	2	13	11	27
2	1	1	1.33333	2	6	10	4	1	16	15	20
2	1	1	1	1	12	2	0	3	14	13	24
2	4.33333	1	4	2	7	0	3	1	15	15	21
2	1.66667	1	1	1	7	1	0	3	16	13	22
2	3.5	1	3.5	1	4	1	1	2	18	12	21
2	#NULL!	#NULL!	#NULL!	#NULL!	47	19	16	15	18	10	23
2	4.16667	3.33333	4.5	2	32	14	11	6	18	12	20
2	7	3	4	3	45	9	18	13	13	12	24
2	4.33333	3	4.33	3	42	7	10	8	13	16	20
2	4	4	4	4	28	14	8	7	14	16	19
2	3.33333	1.33333	4.5	2	13	#NULL!	4	6	16	16	17
2	3.16667	1	3.5	1	12	5	2	4	9	17	23
2	5.16667	3	5.5	1	10	1	1	2	16	13	20
2	2	1.33333	2	1	1	6	0	0	17	14	18
2	2	1	2	1	3	2	0	1	11	16	22
2	3.5	2.66667	4.33333	3	0	0	0	0	12	10	27
2	3.16667	6.66667	3.83333	2	24	7	9	7	10	16	22
2	3.16667	1	2	1	28	9	5	3	19	16	13
2	3.16667	4	3.33333	4	15	8	10	1	16	15	17
2	2.33333	1.33333	2.83333	1	20	0	7	4	18	18	12
2	4.66667	2	4.66667	4.33333	10	7	5	1	16	11	21
2	4.16667	2.33333	4.33333	1	9	6	5	3	19	12	17
2	3	3.33333	4	4	4	0	0	6	13	7	28
2	1.5	2.66667	4	4	33	#NULL!	4	4	16	10	21
2	3.5	3	1	1	25	11	7	8	12	22	13
2	3.16667	1	1.66667	1	22	11	6	6	13	15	19
2	1	1	4.16667	1	16	9	5	3	15	10	22
2	1.5	2.33333	3.83333	1	12	7	7	3	15	12	20
2	1	1	1	1	8	1	6	0	12	17	18
2	2.33333	1	2.16667	1	4	4	0	2	11	13	23
2	3.5	2.33333	3.33333	1	2	2	0	1	10	15	22
2	4.33333	4.66667	2	2	38	6	14	10	14	18	14
2	1	1	4.16667	1	15	6	7	5	11	12	23
2	2	1	4	4	20	6	4	2	13	12	21
2	3.16667	1	3.66667	1	4	2	1	2	14	13	19
2	6.66667	1	2	1	4	0	1	2	17	15	14
2	3.83333	1.33333	3.83333	1	36	#NULL!	#NULL!	5	14	11	21
2	3.83333	4	3.33333	6	11	15	6	2	8	12	25
2	2.83333	1.66667	1	3	7	2	0	1	14	14	17
2	4.16667	2	3.16667	3	44	1	6	13	13	8	23
2	3.33333	4.33333	2.83333	3	24	9	9	7	13	11	20
2	6.33333	1.66667	3.66667	1	11	4	5	1	11	16	17
2	2.83333	1	2.33333	1	11	2	2	3	9	15	20
2	1.5	1	1	1	5	1	1	2	13	14	16
2	1.16667	3.33333	1	1	0	0	0	0	14	10	19
2	3.33333	1	3.16667	2.66667	25	19	2	3	9	13	20
2	3.83333	2	4.16667	1	10	4	1	3	11	12	19
2	2.33333	2.66667	2.5	2	4	2	1	3	14	10	18
2	1	1	1	1	5	1	1	3	8	16	18
2	#NULL!	#NULL!	2.83333	1	5	1	0	1	9	12	21
2	1	1	1	1	3	1	1	1	9	14	19
2	#NULL!	#NULL!	#NULL!	#NULL!	#NULL!	14	8	#NULL!	13	16	13
2	1	1	1	1	7	3	0	0	15	12	14
2	2.33333	2.33333	1	1	4	1	1	0	13	12	16
2	1	1	1	1	1	0	0	0	12	11	18
2	5	1	5	1	0	0	0	0	14	6	21
2	3	1	3	1	0	0	0	0	7	14	20
2	3.66667	3	3.66667	3	29	12	8	6	13	10	17
2	3.16667	1	1.66667	1	23	9	7	5	12	9	19
2	1	2	4.16667	3.33333	15	6	7	5	18	11	11
2	1.66667	1	3.83333	1	25	4	0	2	15	9	16
2	1.66667	2	3.5	2.33333	20	1	4	1	15	7	18
2	4.83333	2	4.5	3	6	4	4	2	15	11	14
2	1	1	1	1	7	1	1	0	14	10	16
2	3.5	1.33333	2.83333	1.33333	2	2	0	2	10	9	21
2	3	7	4	4	#NULL!	#NULL!	#NULL!	7	9	11	20
2	3.5	1.33333	1	1	28	12	8	3	16	11	12
2	1.5	1	2.33333	1	6	3	1	1	10	11	18
2	4.66667	1	7	7	0	3	0	5	11	11	17
2	1	3	1	3	5	1	1	0	15	10	14
2	1.33333	1	2.33333	1	1	1	0	0	12	15	12
2	4.33333	6.66667	5	5	0	1	0	0	9	11	19
2	1	1	1	1	0	0	0	0	9	11	19
2	6.66667	5	1.66667	3.33333	48	14	8	11	12	10	16
2	1.16667	1	6.66667	1	21	6	5	4	9	11	18
2	1	1	1	1	8	3	1	2	13	9	16
2	1.16667	2.33333	1	1	4	6	0	1	7	11	20
2	1	2.66667	1	1	0	0	0	0	10	11	17
2	1.5	2.33333	3.66667	1.66667	13	6	5	3	8	9	20
2	1.66667	1	1.83333	1	5	1	0	0	11	9	17
2	1.5	1.66667	1.33333	1	4	0	1	0	11	10	16
2	4	3.33333	3.83333	6.66667	38	12	10	3	10	10	16
2	1.16667	1	1.33333	1	16	1	1	2	13	11	12
2	2.83333	2	1	1	8	6	1	3	12	8	16
2	1.16667	1	1	3	3	8	2	2	10	11	15
2	1	2	1	1.33333	3	4	1	2	8	13	15
2	1	1.33333	1	1	2	0	0	0	7	11	18
2	4	1	4.16667	1.33333	0	0	0	0	7	9	20
2	3.5	4	3.5	3.33333	23	16	10	4	12	8	15
2	2.83333	1	3.5	1	6	1	1	0	10	10	15
2	2.83333	5	3.5	3.66667	22	7	6	5	8	11	15
2	2.66667	1	2.16667	1	2	5	1	0	10	8	16
2	2.16667	5	1.83333	2	1	2	0	0	13	9	12
2	2.5	1	2.5	1	0	0	0	0	10	10	14
2	1.83333	1	1.66667	1	0	0	0	0	7	5	22
2	3	2	3.66667	3	33	5	3	2	7	9	17
2	1.33333	1	1.33333	1	8	5	2	6	10	9	13
2	2.5	1	3.16667	1	8	0	0	2	8	7	17
2	2.33333	1	3.66667	1	6	1	0	1	9	9	14
2	2.16667	1	6	5	30	5	1	0	17	5	9
2	3.66667	2	1.16667	1	#NULL!	6	6	1	7	9	14
2	1.33333	2.33333	1	3	0	0	0	0	10	9	11
2	3.83333	2.66667	3.5	2	4	7	0	1	8	7	14
2	1.33333	1	1	1	3	1	1	1	7	8	12
2	2	1	3.5	1	9	6	5	3	7	5	14
2	1.33333	4	1	1	4	4	0	0	9	5	12
2	1.83333	1	1.83333	1	0	0	0	0	7	5	12
2	1	1	1	1	10	0	0	0	7	5	10
2	1	1	1	1	0	0	0	0	7	5	10
1	4.33333	5.66667	4.5	4.66667	33	18	#NULL!	2	9	10	8
1	4.33333	5	3.66667	4.33333	#NULL!	5	13	#NULL!	22	20	20
1	5.5	1	5.83333	1	28	16	11	#NULL!	26	15	16
1	6.83333	2.33333	3	4.33333	27	#NULL!	12	7	8	10	13
1	#NULL!	#NULL!	#NULL!	#NULL!	30	14	13	7	19	9	16
1	2.5	2	3.5	2	34	13	11	4	16	9	19
1	3.16667	1	#NULL!	#NULL!	29	#NULL!	10	0	11	5	14
1	3	5.66667	3	5.33333	21	#NULL!	11	7	22	16	25
1	#NULL!	#NULL!	#NULL!	#NULL!	28	10	14	7	14	7	9
1	1.83333	2.33333	3.66667	1.66667	29	12	3	#NULL!	31	23	22
1	4	1	1.66667	1	32	9	10	6	12	12	11
1	3.83333	3.33333	4.16667	3.66667	25	17	12	2	17	15	20
1	3.16667	1	4.33333	1	34	5	14	2	14	11	17
1	3.66667	2.66667	3.16667	3	20	17	12	6	11	9	17
1	3.5	4.66667	4	4	26	13	9	5	23	19	22
1	3.5	3.33333	3.5	4	19	#NULL!	10	3	25	16	17
1	4	4.33333	5.5	4.33333	22	13	13	4	25	17	25
1	5.33333	4	4.66667	4	27	10	8	7	15	13	17
1	#NULL!	#NULL!	#NULL!	#NULL!	26	11	11	4	13	6	11
1	1.33333	1	1.83333	1.33333	16	#NULL!	13	2	16	19	22
1	1.5	2.66667	2	2.66667	30	7	10	3	19	8	12
1	5.66667	7	2.5	2	25	6	12	5	25	21	19
1	7	1	3.83333	1	22	5	11	#NULL!	26	15	20
1	3.33333	3.33333	3.16667	2	29	8	7	4	14	9	19
1	2.5	3.33333	3.83333	4.66667	18	16	13	0	35	14	13
1	1.66667	2	1.33333	1.66667	20	12	10	5	15	12	22
1	4	4	2	3.66667	17	13	12	2	24	19	20
1	2.33333	1	5	1	21	8	6	8	12	11	20
1	1.33333	1	1.33333	1	25	8	5	5	10	8	17
1	3	1	5.83333	4	35	4	4	0	12	7	15
1	2	1	4.83333	1	22	13	5	1	10	13	28
1	2	1	4.33333	3	16	14	6	4	24	17	25
1	1.5	1	5.33333	1.33333	25	10	3	2	22	12	19
1	3	1	#NULL!	#NULL!	21	10	6	3	14	12	25
1	1.16667	1.33333	2.16667	1.66667	29	5	3	3	14	13	22
1	1.66667	1	5.5	4.33333	11	11	13	4	20	17	21
1	1	1.66667	4.66667	1	15	13	9	2	12	15	17
1	2.83333	2	4.66667	2	25	9	2	2	16	18	23
1	1.83333	1	5.33333	1	16	7	8	6	13	8	15
1	#NULL!	#NULL!	#NULL!	#NULL!	16	9	7	3	7	8	12
1	#NULL!	#NULL!	#NULL!	#NULL!	16	9	5	4	20	14	21
1	5	1	2.83333	1	14	9	11	0	16	16	21
1	#NULL!	#NULL!	#NULL!	#NULL!	15	7	7	5	22	15	16
1	3.5	1	3.33333	2	13	11	7	3	18	15	19
1	#NULL!	#NULL!	#NULL!	#NULL!	21	3	4	6	8	7	15
1	5.16667	1	5.33333	1	16	7	7	3	21	16	16
1	1.66667	1	4.16667	5	13	12	7	1	23	13	16
1	1	2	4.16667	3.66667	15	6	7	5	17	11	19
1	5.66667	1	4.66667	1	27	2	2	2	11	10	17
1	1	1	#NULL!	#NULL!	19	7	7	0	7	5	12
1	2.66667	6.33333	4	4	11	9	9	3	15	11	20
1	1.83333	1.33333	1.5	1	17	9	6	0	15	11	13
1	1.66667	1.66667	5.16667	5.33333	18	6	4	3	19	14	18
1	3.66667	1	7	3	22	0	3	6	7	5	10
1	2.66667	1	3.83333	5	14	5	8	3	15	8	19
1	1	1	3.83333	1	15	7	6	1	7	7	10
1	3.16667	1.33333	5.5	2	19	1	8	0	22	23	15
1	1.66667	1	#NULL!	#NULL!	15	8	5	0	20	15	20
1	5.33333	1.33333	7	1	16	8	3	1	23	13	14
1	2	1	2.16667	1	22	4	2	0	24	12	12
1	3	1	2.33333	4	17	7	2	2	14	14	10
1	3	1	2.33333	4	17	7	2	2	14	14	10
1	2.66667	1.33333	4.16667	1	15	3	6	4	8	6	10
1	6.66667	5.33333	#NULL!	#NULL!	15	7	4	1	18	17	22
1	#NULL!	#NULL!	#NULL!	#NULL!	11	7	4	5	13	10	13
1	#NULL!	#NULL!	#NULL!	#NULL!	12	7	4	4	8	9	15
1	#NULL!	#NULL!	#NULL!	#NULL!	13	9	5	0	11	11	10
1	#NULL!	#NULL!	#NULL!	#NULL!	10	10	5	1	22	15	25
1	1	1	2.16667	2	11	9	1	5	17	17	17
1	#NULL!	#NULL!	#NULL!	#NULL!	12	8	5	1	19	10	18
1	3.66667	1	4.66667	1	11	6	8	1	12	7	11
1	3.5	3	3	3	11	5	4	5	10	9	17
1	1.83333	2.33333	3	1	18	4	2	0	21	15	21
1	2.33333	1.66667	3.83333	1.66667	14	3	2	5	11	15	24
1	4.5	3.33333	3.16667	3.66667	16	5	2	1	14	13	21
1	#NULL!	#NULL!	#NULL!	#NULL!	17	3	2	2	11	9	16
1	#NULL!	#NULL!	#NULL!	#NULL!	14	1	4	5	7	7	13
1	3.83333	2	3.33333	3	12	7	4	0	30	21	21
1	3.83333	2	3.33333	1.33333	12	7	4	0	30	21	21
1	2.83333	2	3.5	3.33333	12	5	2	4	19	17	25
1	2.33333	1	4.66667	1	14	6	3	0	23	14	22
1	2	1	4.33333	1	12	4	6	1	19	14	16
1	1.33333	1	7	7	23	0	0	0	9	7	18
1	3.83333	3.66667	5	1	3	13	3	3	19	16	26
1	1	1	1	1	16	1	4	1	21	16	22
1	3.66667	1	5.5	3.33333	9	6	4	3	23	12	17
1	3	1	4.16667	1	11	1	8	2	21	15	14
1	1.33333	1	4.83333	2	16	4	2	0	17	10	20
1	1.33333	1	2.66667	1	16	1	2	2	16	16	18
1	#NULL!	#NULL!	#NULL!	#NULL!	9	6	4	2	21	13	15
1	1.33333	1	2.5	1	12	3	4	2	15	10	14
1	3.66667	1.66667	3.66667	1.33333	9	8	3	1	14	6	16
1	1.66667	1	1.5	1	12	7	2	0	11	7	14
1	1	1	2	1	17	2	1	1	11	7	12
1	#NULL!	#NULL!	#NULL!	#NULL!	16	1	2	2	10	7	10
1	1	1	7	7	10	6	2	2	12	6	13
1	1.66667	1	1.83333	2	13	3	2	1	16	13	20
1	4.16667	5	1.5	1	10	9	0	0	10	12	18
1	4.16667	3	3	1	10	2	7	0	14	11	11
1	2	1.33333	7	1	14	3	1	1	12	7	12
1	1.33333	1	2.33333	1	1	11	0	6	22	15	21
1	2.83333	4	2.5	3.33333	8	4	2	4	27	10	17
1	3.16667	1	2	1	12	2	3	1	18	12	18
1	2	1	3.16667	1.33333	11	3	4	0	12	9	10
1	1.16667	1	2	1	8	2	7	1	10	7	13
1	3.16667	1	5.66667	6.33333	11	5	1	0	19	13	22
1	2	1	2.66667	1	7	4	4	2	19	14	19
1	1.83333	1	4.5	3.33333	10	3	1	3	17	10	19
1	#NULL!	#NULL!	#NULL!	#NULL!	7	8	1	1	14	11	21
1	2.16667	1.66667	5.16667	4	10	3	3	0	15	11	22
1	3.66667	3	7	3	11	4	0	1	11	8	23
1	1.83333	3.33333	1.33333	2	14	1	0	1	10	6	22
1	7	1	5	1	12	2	1	1	12	14	12
1	5.83333	2	2	1	7	5	1	3	10	10	16
1	1.5	1	3	1	8	6	2	0	7	5	21
1	2.83333	3.33333	2.83333	3.33333	9	0	0	6	25	15	23
1	2.83333	2	2.5	2	9	4	1	1	24	15	22
1	3.66667	1	7	1	7	4	3	1	18	16	18
1	2	1	1	1	8	7	0	0	9	9	16
1	3.33333	1	3.33333	1	10	2	2	0	24	17	17
1	#NULL!	#NULL!	#NULL!	#NULL!	6	4	2	2	7	11	14
1	4.66667	4	4.66667	3	4	3	2	4	8	15	18
1	1.5	1	1.66667	1	7	3	3	0	16	12	13
1	2.66667	1.33333	2.5	1	7	3	1	2	11	9	15
1	2.66667	1.33333	2.5	1	7	3	1	2	11	9	15
1	2.16667	1	3.16667	1	5	4	2	2	10	11	12
1	5.66667	2	3	1	8	1	2	2	8	10	12
1	3.5	2.33333	3	1.33333	8	3	0	1	24	19	21
1	3.16667	1.66667	4.83333	3	11	0	1	0	21	23	15
1	4	2.66667	5	3.33333	12	0	0	0	16	9	24
1	2.16667	1	5.16667	3.66667	7	3	0	2	16	10	18
1	#NULL!	#NULL!	#NULL!	#NULL!	5	5	1	1	10	9	14
1	4.33333	3.33333	2.33333	3.33333	6	2	1	3	8	7	9
1	#NULL!	#NULL!	#NULL!	#NULL!	5	4	1	1	13	14	20
1	2.83333	1.66667	2.16667	2.66667	8	3	0	0	12	9	20
1	#NULL!	#NULL!	#NULL!	#NULL!	9	1	1	0	12	8	13
1	1.33333	1	2.33333	1	8	0	1	2	8	7	17
1	2.5	1	3	2.33333	9	0	0	1	7	9	23
1	#NULL!	#NULL!	#NULL!	#NULL!	9	0	1	0	9	10	16
1	2.16667	1.33333	2.16667	1.33333	2	2	6	0	7	9	11
1	2	2	4.33333	2.33333	5	1	2	1	22	14	17
1	1.66667	1	1.66667	1	3	6	0	0	18	15	18
1	2.83333	1	3.83333	1	4	2	1	2	14	13	19
1	2.66667	1	2.83333	1	1	6	1	1	15	10	18
1	1.5	1	1.33333	1	8	1	0	0	13	11	19
1	1.83333	1	6	1.33333	7	1	0	1	7	8	18
1	#NULL!	#NULL!	#NULL!	#NULL!	5	4	0	0	12	7	14
1	3.66667	4	4.83333	1	9	0	0	0	7	8	16
1	3	3	3	3	3	2	1	2	15	14	22
1	1	1	1	1	4	2	0	2	13	10	14
1	1	1	1	1	3	3	1	1	9	8	11
1	5.33333	1	5.33333	1	8	0	0	0	7	7	8
1	3.33333	5.66667	4	4	2	2	0	3	19	14	19
1	1.66667	1	6	2.66667	4	0	0	3	14	16	21
1	1.66667	1	2.83333	1	3	2	1	1	18	13	20
1	2.66667	2.66667	3.16667	3.66667	6	1	0	0	18	13	19
1	1.33333	1	1.16667	1	4	1	2	0	16	10	16
1	2.16667	1.33333	6.83333	1.66667	2	1	2	2	12	15	14
1	1.66667	1	2.5	1	7	0	0	0	13	8	18
1	1	1	1	1	7	0	0	0	13	9	17
1	2.66667	1	6.33333	4.33333	2	3	0	2	12	8	14
1	3.83333	2	4	3	1	4	1	1	10	8	16
1	3.83333	4.66667	1.83333	1	6	1	0	0	9	8	14
1	1	1	1	1	3	1	2	1	7	5	8
1	2.33333	2.66667	1.66667	1	6	0	0	0	15	14	19
1	#NULL!	#NULL!	#NULL!	#NULL!	3	0	2	1	12	15	17
1	1	1	1.66667	2.33333	1	3	1	1	16	11	13
1	2.66667	1	3.16667	2.33333	5	1	0	0	12	14	13
1	5.33333	3	2.66667	2	0	5	1	0	13	11	15
1	2.66667	1	4.33333	1	4	0	1	1	10	12	16
1	2.16667	1.33333	2.66667	1	5	0	1	0	14	9	14
1	4.16667	3.33333	4.5	1.33333	4	0	1	0	9	13	16
1	3.66667	1.66667	2.5	1	0	4	0	1	7	14	16
1	#NULL!	#NULL!	#NULL!	#NULL!	2	2	1	0	10	10	13
1	1.66667	1	2.83333	1.66667	4	0	0	0	16	13	16
1	2.66667	1.33333	2	1	0	2	2	0	18	14	13
1	#NULL!	#NULL!	#NULL!	#NULL!	2	0	0	2	18	11	16
1	1.83333	6	2	3	3	0	0	1	13	11	18
1	4	2.66667	4	3	1	0	2	1	17	5	15
1	4.16667	1	5	3	3	1	0	0	7	9	14
1	1	1	5	1	0	3	0	0	23	13	18
1	1	1	1	1	2	0	1	0	13	9	26
1	#NULL!	#NULL!	#NULL!	#NULL!	1	1	1	0	14	14	19
1	2.66667	1	1.5	1	3	0	0	0	13	11	19
1	3	1	2.83333	1	0	2	1	0	8	8	9
1	3	1	3	1	1	0	1	0	19	14	22
1	1	1	1	1	2	0	0	0	18	13	23
1	4.16667	3.33333	3	3	2	0	0	0	15	15	22
1	2.66667	1	2.33333	1	2	0	0	0	9	11	21
1	4.33333	2	4.33333	3	0	2	0	0	7	8	20
1	1	1	2.83333	1	1	0	1	0	8	9	17
1	3.83333	3.33333	4.16667	2.66667	1	0	0	1	9	8	16
1	4.33333	2.66667	4.5	3	2	0	0	0	11	5	16
1	1.5	1	1	1	0	1	0	0	23	19	24
1	3.33333	1.66667	3.83333	2	1	0	0	0	24	16	23
1	1	1	1	1	1	0	0	0	14	14	19
1	2.33333	1	1.5	1	1	0	0	0	9	9	21
1	3.16667	1	3.16667	1	1	0	0	0	7	11	19
1	#NULL!	#NULL!	#NULL!	#NULL!	1	0	0	0	7	9	18
1	#NULL!	#NULL!	#NULL!	#NULL!	0	0	0	1	7	9	17
1	1	1	3.66667	1	1	0	0	0	8	6	12
1	4.16667	5.33333	3	5.33333	0	0	0	0	26	16	19
1	1.66667	1.33333	4.5	3.33333	0	0	0	0	14	14	23
1	2.66667	1	1	1	0	0	0	0	17	13	19
1	2.66667	1.33333	2.66667	1.33333	0	0	0	0	18	11	17
1	2.5	5	3	5.66667	0	0	0	0	11	13	17
1	3.66667	1	3.66667	1	0	0	0	0	11	9	20
1	1	1	1	1	0	0	0	0	11	10	19
1	1	1	1	1	0	0	0	0	7	7	25
1	#NULL!	#NULL!	#NULL!	#NULL!	0	0	0	0	7	9	16
1	#NULL!	#NULL!	#NULL!	#NULL!	0	0	0	0	7	5	19
1	2.66667	1.33333	1.66667	1	0	0	0	0	9	7	14
1	5	1	5	1	#NULL!	#NULL!	#NULL!	5	32	19	26
1	#NULL!	#NULL!	#NULL!	#NULL!	29	#NULL!	#NULL!	4	24	21	24
1	6.5	7	7	7	#NULL!	#NULL!	#NULL!	#NULL!	18	19	27
1	#NULL!	#NULL!	#NULL!	#NULL!	39	18	#NULL!	7	24	17	20
1	#NULL!	#NULL!	#NULL!	#NULL!	31	17	#NULL!	#NULL!	21	14	24
1	3.33333	5	4	5	32	#NULL!	#NULL!	8	22	14	18
1	5	2	4.83333	1	35	#NULL!	#NULL!	#NULL!	19	11	24
1	4	4	5	1.33333	#NULL!	#NULL!	#NULL!	#NULL!	16	12	21
1	#NULL!	#NULL!	#NULL!	#NULL!	#NULL!	#NULL!	#NULL!	6	19	11	18
1	4.83333	5.66667	#NULL!	#NULL!	36	#NULL!	#NULL!	#NULL!	19	16	12
1	5	1	6.83333	1	#NULL!	11	#NULL!	7	18	11	14
1	1.33333	1	1.33333	1	32	14	#NULL!	#NULL!	10	8	22
1	#NULL!	#NULL!	#NULL!	#NULL!	34	#NULL!	13	5	14	9	17
1	#NULL!	#NULL!	#NULL!	#NULL!	27	#NULL!	#NULL!	6	19	8	13
1	#NULL!	#NULL!	#NULL!	#NULL!	35	#NULL!	#NULL!	#NULL!	13	10	15
1	3.5	1	3.5	1	39	#NULL!	#NULL!	#NULL!	13	8	9
